# Supplementary material for: Chronic Trichuris muris Infection in C57BL/6 Mice Causes Significant Changes in Host Microbiota and Metabolome: Effects Reversed by Pathogen Clearance
Source: PLoS One. 2015 May 4;10(5):e0125945. doi: 10.1371/journal.pone.0125945 (PMC4418675; doi:10.1371/journal.pone.0125945)
Supplement: S1 Table — Adonis calculated significant differences on NMDS distance matrices in pairwise comparison between treatments at individual time points. NA = naïve, NH naïve anti helminth treated, IH = infected anti helminth treated, IF = Infected. Bonferroni-adjusted significance level of 0.00833 was calculated and significant values are marked with a *. (XLSX) [file pone.0125945.s011.xlsx]

## Sheet: Sheet1
Comparison	D41	D47	D63	D77	D91
NA vs NH	0.0324	0.0084	0.016	0.0080*	0.1586
NA vs IH	0.0079*	0.0078*	0.0080*	0.0081*	0.0078*
NA vs IF	0.0019*	0.0004*	0.0003*	0.0004*	0.0003*
NH vs IH	0.0080*	0.0079*	0.0626	0.0080*	0.0080*
NH vs IF	0.0007*	0.0003*	0.0004*	0.0003*	0.0003*
IH vs IF	0.02	0.0172	0.0123	0.0004*	0.0007*
