# Supplementary material for: Chronic Trichuris muris Infection in C57BL/6 Mice Causes Significant Changes in Host Microbiota and Metabolome: Effects Reversed by Pathogen Clearance
Source: PLoS One. 2015 May 4;10(5):e0125945. doi: 10.1371/journal.pone.0125945 (PMC4418675; doi:10.1371/journal.pone.0125945)
Supplement: S2 Table — (XLSX) [file pone.0125945.s012.xlsx]

## Sheet: Sheet1
	ANOVA	FDR Correction		TukeyHSD PostHoc Test
Bacteria genra	P.Values	P.Adjust		IH vs IF	NA vs IF	NH vs IF	NA vs IH	NH vs IH	NH vs NA
k__Bacteria;p__Actinobacteria;c__Actinobacteria;o__Bifidobacteriales;f__Bifidobacteriaceae;g__Bifidobacterium	0.00423045	0.0321514		SIG	SIG	SIG
k__Bacteria;p__Firmicutes;c__Clostridia;o__Clostridiales;f__Christensenellaceae;g__	0.00301707	0.0254775				SIG		SIG	SIG
k__Bacteria;p__Firmicutes;c__Clostridia;o__Clostridiales;f__Clostridiaceae;g__	0.00098486	0.00935617			SIG	SIG	SIG
k__Bacteria;p__Firmicutes;c__Clostridia;o__Clostridiales;f__Clostridiaceae;g__Candidatus Arthromitus	0.00733909	0.0461159		SIG			SIG
k__Bacteria;p__Firmicutes;c__Clostridia;o__Clostridiales;f__Clostridiaceae;g__Clostridium	0.00013549	0.00343253				SIG		SIG	SIG
k__Bacteria;p__Firmicutes;c__Clostridia;o__Clostridiales;f__Lachnospiraceae;g__Roseburia	0.00083273	0.00935617				SIG		SIG	SIG
k__Bacteria;p__Firmicutes;c__Clostridia;o__Clostridiales;f__Ruminococcaceae;g__Ruminococcus	0.00018303	0.00347756			SIG	SIG	SIG	SIG
k__Bacteria;p__Firmicutes;c__Erysipelotrichi;o__Erysipelotrichales;f__Erysipelotrichaceae;g__Allobaculum	0.00590222	0.040779		SIG	SIG	SIG
k__Bacteria;p__Proteobacteria;c__Alphaproteobacteria;o__RF32;f__;g__	3.5184e-05	0.002674				SIG		SIG	SIG
k__Bacteria;p__Proteobacteria;c__Betaproteobacteria;o__Burkholderiales;f__Alcaligenaceae;g__Sutterella	0.00011758	0.00343253		SIG	SIG	SIG
