# Supplementary material for: Chronic Trichuris muris Infection in C57BL/6 Mice Causes Significant Changes in Host Microbiota and Metabolome: Effects Reversed by Pathogen Clearance
Source: PLoS One. 2015 May 4;10(5):e0125945. doi: 10.1371/journal.pone.0125945 (PMC4418675; doi:10.1371/journal.pone.0125945)
Supplement: S3 Table — (XLS) [file pone.0125945.s013.xls]

## Sheet: Sheet1
mz	rt	Metabolites	X1.2.pval	fdr correced p.value	AUC_.2._.1	ratio Infected/Naive	lower limit	uper limit	testg	number of naïve samples product detected in	number of infected samples product detected in	QC
		STEROLS AND STEROIDS INCLUDING VITAMIN D AND BILE ACIDS
351.084	242.665	3',6'-Dihydroxy-2',4,4'-trimethoxy-chalcone";"2,3-Dihydro-6-hydroxy-2-(4-methoxyphenyl)-5,7-dimethoxy-4H-1- benzopyran-4-one";"2,3-Dihydro-2-(4-hydroxyphenyl)-5,6,7-trimethoxy-4H-1-benzopyran-4- one";;14-Dihydroxycornestin	0.000157052	9.30992e-07	1	0.28	0.18	0.39	0.993771	10	10	16
307.112	242.639	Estrone;Hexestrol;"Estra-1,3,5(10),6-tetraen-3,17beta-diol";"3-Hydroxyestra-1,3,5(10)-trien-16-one";"3beta-hydroxy-estra-5,7,9-trien-17-one";"8alpha-3beta-hydroxy-estra-1,3,5(10)-trien-17-one";"estra-1,3,5(10),7-tetraene-3,17alpha-diol	0.000157052	3.74485e-06	1	0.3	0.19	0.42	0.989737	10	10	16
495.308	319.897	3alpha,7alpha,12alpha-Trihydroxy-5beta-cholestanoate";Coprocholic acid;"3a,7a,12a-Trihydroxy-5b-cholestanoic acid";"3alpha,7alpha,12alpha-trihydroxy-5beta-cholestanate";"3beta,7alpha,12alpha-Trihydroxy-5alpha-cholestan-26-oic acid";"3alpha,12alpha,22-Trihydroxy-5beta-cholestan-26-oic acid";"3alpha,7alpha,24-Trihydroxy-5beta-cholestan-26-oic acid";"3beta,7alpha,12alpha-Trihydroxy-5beta-cholestan-2…	0.000157052	3.76527e-06	1	0.23	0.15	0.31	0.98514	10	10	16
364.147	283.368	2beta-Hydroxygibberellin 0	0.000212183	7.36187e-06	0.99	0.29	0.16	0.42	0.9903	10	10	16
455.315	353.229	(22S)-1alpha,22,25-trihydroxy-26,27-dimethyl-23,23,24,24-tetradehydrovitamin D3 / (22S)-1alpha,22,25-trihydroxy-26,27-dimethyl-23,23,24,24-tetradehydrocholecalciferol;"(22R)-1alpha,22,25-trihydroxy-23,24-tetradehydro-24a,24b-dihomo-20-epivitamin D3 / (22R)-1alpha,22,25-trihydroxy-23,24-tetradehydro-24a,24b-dihomo-20-epicholecalciferol";"(22S)-1alpha,22,25-trihydroxy-23,24-tetradehydro-24a,24b-dih…	0.000157052	2.07231e-05	1	0.26	0.15	0.38	0.979711	10	10	16
333.089	270.632	4-Prenylresveratrol;(R)-4'-Deoxyindenestrol;(S)-4'-Deoxyindenestrol;(R)-5-Deoxyindenestrol;(S)-5-Deoxyindenestrol	0.00219965	3.45357e-05	1	0.21	0.11	0.32	0.976526	10	5	16
469.294	347.704	(24R)-6,19-epidioxy-1alpha,24-dihydroxy-6,19-dihydrovitamin D3;"(6R)-6,19-epidioxy-1alpha,25-dihydroxy-6,19-dihydrovitamin D3;"(23S,25R)-1alpha,23,25,26-tetrahydroxyvitamin D3;"1alpha,23R,25S,26-Tetrahydroxyvitamin D3";"7beta,12alpha-Dihydroxy-3-oxo-5beta-cholestan-26-oic acid";"7alpha,12alpha-Dihydroxy-3-oxo-5beta-cholestan-26-oic acid";"7alpha,12alpha-Dihydroxy-3-oxo-5alpha-cholestan-26-oic aci…	0.000348575	7.78478e-05	1	0.24	0.15	0.35	0.974161	9	9	16
491.336	354.341	1alpha,25-dihydroxy-26,27-dimethyl-20,21-didehydro-23-oxavitamin D3 / 1alpha,25-dihydroxy-26,27-dimethyl-20,21-didehydro-23-oxacholecalciferol";"(24R)-1alpha,24-dihydroxy-26,27-dimethyl-22-oxavitamin D3 / (24R)-1alpha,24-dihydroxy-26,27-dimethyl-22-oxacholecalciferol";"(24S)-1alpha,24-dihydroxy-26,27-dimethyl-22-oxavitamin D3 / (24S)-1alpha,24-dihydroxy-26,27-dimethyl-22-oxacholecalciferol";"1alp…	0.000157052	9.31093e-05	1	0.36	0.23	0.51	0.979515	10	10	16
533.31	302.144	Cucurbitacin H;2beta,3alpha,7alpha,12alpha-Tetrahydroxy-5beta-cholestan-26-oic acid";"3alpha,7alpha,12alpha,22-Tetrahydroxy-5beta-cholestan-26-oic acid";"3alpha,7alpha,12alpha,24-Tetrahydroxy-5alpha-cholestan-26-oic acid";"3alpha,7alpha,12alpha,23-Tetrahydroxy-5beta-cholestan-26-oic acid";"1beta,3alpha,7alpha,12alpha-Tetrahydroxy-5beta-cholestan-26-oic acid";"3alpha,7alpha,12alpha,24-Tetrahydroxy…	0.000379285	0.000101837	1	0.3	0.2	0.42	0.97163	10	8	16
573.25	239.289	18-acetoxy-1alpha-hydroxyvitamin D3;18-acetoxy-25-hydroxyvitamin D3;"1alpha,25-dihydroxy-11alpha-[(1R)-oxiranyl]vitamin D3;"1alpha,25-dihydroxy-11alpha-[(1S)-oxiranyl]vitamin D3;"1alpha,25-dihydroxy-26,27-dimethyl-20,21-methano-23-oxavitamin D3	0.0011381	0.000121387	1	0.23	0.1	0.37	0.965767	10	6	15
419.246	283.709	Androst-4-ene-3beta,17beta-diol diacetate;Androst-4-ene-3alpha,17beta-diol diacetate;1alpha-hydroxy-24,25,26,27-tetranorvitamin D3 23-carboxylic acid	0.000157052	0.000124231	1	0.27	0.18	0.38	0.967559	10	10	4
339.171	293.485	Retinoate;Dehydroabietic acid;19-Norprogesterone;"19-Nor-17alpha-pregn-5(10)-en-20-yne-3alpha,17beta-diol";"17beta-Hydroxy-17-methylandrosta-4,9(11)-dien-3-one";"17beta-Hydroxy-2-methylandrost-1,4-dien-3-one";"A-Norpregn-3(5)-ene-2,20-dione";"17beta-Hydroxy-7alpha-methylandrost-1,4-diene-3-one";"17alpha-Methyl-17beta-hydroxyandrosta-4,6-dien-3-one";9-cis-Retinoic acid;13-cis-Retinoic acid;"8,11,1…	0.000285118	0.000145335	0.98	0.6	0.51	0.7	0.99343	10	10	12
501.186	140.173	3beta,21-Dihydroxy-pregna-5,7,9(11)-trien-20-one diacetate	0.000381058	0.000170416	0.97	0.61	0.5	0.73	0.992638	10	10	16
421.189	299.807	18-Oxocortisol	0.000285118	0.000175131	0.98	0.33	0.2	0.48	0.969085	10	10	16
645.234	239.753	12S-acetoxy-punaglandin 2	0.000636299	0.000241549	1	0.32	0.16	0.49	0.978067	10	7	16
491.336	308.937	9,11alpha-epoxy-6alpha-acetoxy-cholest-7-en-3beta,5alpha,19-triol;5beta-Cholestane-2beta,3alpha,7alpha,12alpha,26,27-hexol";"5alpha-Cholestane-3alpha,7alpha,12alpha,25,26,27-hexol";"5beta-Cholestane-3alpha,7alpha,12alpha,25,26,27-hexol";"5beta-Cholestane-3alpha,7alpha,12alpha,24,25,26-hexol";"5beta-Cholestane-3alpha,7alpha,12alpha,24,26,27-hexol	0.000379285	0.000252409	1	0.22	0.12	0.33	0.967824	10	8	16
693.285	244.399	4-Ketoalloxanthin	0.0011381	0.00025867	1	0.41	0.29	0.55	0.975386	10	6	14
459.299	306.859	7-Hydroxycholest-4-en-3-one;7alpha-Hydroxycholest-4-en-3-one;"24(S),25-Epoxycholesterol";7-Ketocholesterol;Calcidiol;"5,6-trans-25-Hydroxyvitamin D3";25-Hydroxytachysterol3;"Cholesta-5,7-diene-1,3-diol";24-oxocholesterol;1alpha-hydroxyvitamin D3;1alpha-hydroxy-3-epivitamin D3;(5E)-1alpha-hydroxyvitamin D3;(5E)-1alpha-hydroxy-3-epivitamin D3;1beta-hydroxyvitamin D3;1beta-hydroxy-3-epivitamin D3;(5…	0.000238563	0.000293393	1	0.15	0.11	0.2	0.969205	10	9	16
539.783	285.941	(22S)-1alpha,22,25-trihydroxy-26,27-dimethyl-23,23,24,24-tetradehydrovitamin D3 / (22S)-1alpha,22,25-trihydroxy-26,27-dimethyl-23,23,24,24-tetradehydrocholecalciferol;"(22R)-1alpha,22,25-trihydroxy-23,24-tetradehydro-24a,24b-dihomo-20-epivitamin D3 / (22R)-1alpha,22,25-trihydroxy-23,24-tetradehydro-24a,24b-dihomo-20-epicholecalciferol";"(22S)-1alpha,22,25-trihydroxy-23,24-tetradehydro-24a,24b-dih…	0.0011381	0.000301431	1	2.61	2.1	3.2	0.984759	6	10	16
546.029	281.849	(22Z)-1alpha,25-dihydroxy-20-epivitamin D2 / (22Z)-1alpha,25-dihydroxy-20-epiergocalciferol";"(6R)-6,19-epidioxy-6,19-dihydrovitamin D2 / (6R)-6,19-epidioxy-6,19-dihydroergocalciferol";"(6S)-6,19-epidioxy-6,19-dihydrovitamin D2 / (6S)-6,19-epidioxy-6,19-dihydroergocalciferol";"(7E,22E)-(3S,6R)-6-hydroperoxy-9,10-seco-4,7,10(19),22-ergostatetraen-3-ol";"(7E,22E)-(3S,6S)-6-hydroperoxy-9,10-seco-4,7…	0.000238563	0.000315644	1	0.49	0.4	0.6	0.978704	10	9	16
385.176	173.806	Corticosterone;3-Oxo-hydroxysteroid;"21-Hydroxy-5beta-pregnane-3,11,20-trione";11-Deoxycortisol;"11alpha,15alpha-Dihydroxypregn-4-ene-3,20-dione";"2beta,21-Dihydroxypregn-4-ene-3,20-dione";"3beta,19-Dihydroxyandrost-5-en-17-one 3-acetate";"6beta,11alpha-Dihydroxyprogesterone";"4-Pregnene-16alpha,21-diol-3,20-dione";Cortexolone;21-Deoxycortisol;" 21-Hydroxy-5b-pregnane-3,11,20-trione";diprenylphlo…	0.0143059	0.000328436	1	0.38	0.31	0.46	0.985888	8	3	16
427.32	348.952	(22Z)-1alpha,25-dihydroxy-20-epivitamin D2 / (22Z)-1alpha,25-dihydroxy-20-epiergocalciferol";"(6R)-6,19-epidioxy-6,19-dihydrovitamin D2 / (6R)-6,19-epidioxy-6,19-dihydroergocalciferol";"(6S)-6,19-epidioxy-6,19-dihydrovitamin D2 / (6S)-6,19-epidioxy-6,19-dihydroergocalciferol";"(7E,22E)-(3S,6R)-6-hydroperoxy-9,10-seco-4,7,10(19),22-ergostatetraen-3-ol";"(7E,22E)-(3S,6S)-6-hydroperoxy-9,10-seco-4,7…	0.00219965	0.000344857	1	0.14	0.06	0.23	0.941446	10	5	15
459.344	346.241	3alpha,7alpha,12alpha,26-Tetrahydroxy-5beta-cholestane;"5a-Cholestane-3a,7a,12a,25-tetrol";"5b-Cholestane-3a,7a,12a,25-tetrol";"Cholestane-3,7,12,25-tetrol";"5b-Cholestane-3a,7a,12a,23-Tetrol";"5beta-cholestane-3alpha,7alpha,12alpha,26-tetraol";"5alpha-Cholestane-3alpha,7alpha,16alpha,26-tetrol";"5alpha-Cholestane-3alpha,7alpha,12alpha,26-tetrol";"5alpha-Cholestane-3beta,7alpha,16alpha,26-tetrol"…	0.000157052	0.000352403	1	0.2	0.12	0.3	0.963002	10	10	16
552.274	277.758	(24R)-1alpha,24,25-trihydroxy-22-oxavitamin D3;"(24S)-1alpha,24,25-trihydroxy-22-oxavitamin D3;"(25R)-1alpha,25,26-trihydroxy-22-oxavitamin D3;"(25S)-1alpha,25,26-trihydroxy-22-oxavitamin D4	0.000238563	0.000375448	1	0.42	0.31	0.56	0.970575	10	9	16
481.165	259.656	3,7,12-Trioxochola-1,4-dien-24-oic Acid";"3,7,12-Trioxochola-1,5-dien-24-oic Acid	0.000238563	0.000441333	1	0.14	0.1	0.2	0.944734	10	9	16
487.305	305.348	2beta,3alpha,7alpha,12alpha-Tetrahydroxy-5beta-cholestan-26-oic acid;"3alpha,7alpha,12alpha,22-Tetrahydroxy-5beta-cholestan-26-oic acid";"3alpha,7alpha,12alpha,24-Tetrahydroxy-5alpha-cholestan-26-oic acid";"3alpha,7alpha,12alpha,23-Tetrahydroxy-5beta-cholestan-26-oic acid";"1beta,3alpha,7alpha,12alpha-Tetrahydroxy-5beta-cholestan-26-oic acid";"3alpha,7alpha,12alpha,24-Tetrahydroxy-5beta-cholestan…	0.000379285	0.000506102	1	0.16	0.11	0.23	0.943217	10	8	16
551.144	404.959	10S,11R-epoxy-punaglandin 4	0.000285118	0.000542189	0.98	0.57	0.44	0.71	0.985909	10	10	16
307.204	374.934	Retinol;11-cis-Retinol;Heptadecanoic acid;dimethyl-pentadecanoic acid";methyl-hexadecanoic acid	0.000285118	0.000543294	0.98	0.7	0.6	0.81	0.995281	10	10	16
523.303	350.696	3alpha,7alpha,12alpha,24-tetrahydroxy-24-methyl-5beta-cholestan-26-oic acid";(22S)-1alpha,22,25-trihydroxy-26,27-dimethyl-23,23,24,24-tetradehydrovitamin D3 / (22S)-1alpha,22,25-trihydroxy-26,27-dimethyl-23,23,24,24-tetradehydrocholecalciferol";"(22R)-1alpha,22,25-trihydroxy-23,24-tetradehydro-24a,24b-dihomo-20-epivitamin D3 / (22R)-1alpha,22,25-trihydroxy-23,24-tetradehydro-24a,24b-dihomo-20-epi…	0.000157052	0.000543294	1	0.31	0.21	0.44	0.956233	10	10	16
421.258	293.6	3alpha,7beta,12alpha-Trihydroxy-6-oxo-5alpha-cholan-24-oic Acid;"3alpha,6alpha,12alpha-Trihydroxy-7-oxo-5beta-cholan-24-oic Acid";"3alpha,7alpha,12beta-Trihydroxy-11-oxo-5beta-cholan-24-oic Acid";"2beta,7alpha,12alpha-Trihydroxy-3-oxo-5beta-cholan-24-oic Acid";"3alpha,7alpha,11alpha-Trihydroxy-12-oxo-5beta-cholan-24-oic Acid	0.00109084	0.000569191	0.944444	0.4	0.26	0.57	0.968295	10	9	16
479.3	295.534	(24R)-1alpha,24,25-trihydroxy-22-oxavitamin D3;"(24S)-1alpha,24,25-trihydroxy-22-oxavitamin D3;"(25R)-1alpha,25,26-trihydroxy-22-oxavitamin D3;"(25S)-1alpha,25,26-trihydroxy-22-oxavitamin D3	0.000238563	0.000569191	1	0.41	0.32	0.53	0.967758	10	9	16
427.32	322.932	(22E,24E)-1alpha,25-dihydroxy-22,23,24,24a-tetradehydro-24a-homovitamin D3;"25-hydroxy-1alpha-hydroxymethyl-23,23,24,24-tetradehydrovitamin D3;"25-hydroxy-1beta-hydroxymethyl-23,23,24,24-tetradehydro-3-epivitamin D3;13'-hydroxy-gamma-tocotrienol;;"1alpha,25-dihydroxy-19-norvitamin D3;"1,25-dihydroxy-2-nor-1,2-secovitamin D3;"2-Nor-1,3-seco-1alpha,25-dihydroxyvitamin D3	0.000855102	0.000584981	1	0.32	0.21	0.45	0.970232	9	7	16
377.199	313.326	6alpha-Hydroxycortisol;18-Hydroxycortisol;17beta-(1H-Imidazol-4-yl)androst-5-en-3beta-ol;17beta-Pyrazol-3-ylandrost-5-en-3beta-ol;Gibberellin A14 aldehyde;Gibberellin A12;Gibberellin A53 aldehyde;17beta-Hydroxy-4-oxa-5alpha-androst-1-en-3-one acetate;"13-Hydroxy-2-(hydroxymethylene)-3-oxo-13,17-seco-5alpha-androstan- 17-oic acid, delta-lactone";Carnosic acid;11b-Hydroxyprogesterone;iso-cohumulone	0.000381058	0.000756887	0.97	0.47	0.33	0.64	0.973555	10	10	16
669.312	141.586	Astaxanthin;4,4'-Dihydroxyalloxanthin";4-Keto-4'-hydroxydiatoxanthin;Amarouciaxanthin B;4-Ketocapsanthin;Phillipsiaxanthin	0.000880743	0.000869205	0.94	0.57	0.43	0.73	0.984835	10	10	16
313.107	239.712	7,2'-Dihydroxy-6,8-dimethyl-4',5'-methylenedioxyflavan;"7,2'-Dihydroxy-5,8-dimethyl-4',5'-methylenedioxyflavan";2-Methoxyhomopterocarpin;4-Methoxyhomopterocarpin;6-Methoxyhomopterocarpin;2'-Hydroxy-2,4',6'-trimethoxychalcone";4'-Hydroxy-2',4,6'-trimethoxychalcone";2'-Hydroxy-3',4',6'-trimethoxychalcone";2',6'-Dimethoxy-3',4'-methylenedioxydihydrochalcone";"6,3',4'-Trimethoxyflavanone	0.000238563	0.000875057	1	0.12	0.06	0.2	0.924506	10	9	16
505.316	300.576	(25S)-5alpha-cholestan-3beta,6alpha,7beta,8beta,15alpha,16beta,26-heptol";"(25S)-5alpha-cholestan-3beta,4beta,6alpha,8beta,15alpha,16beta,26-heptol";;"27-nor-5b-cholestane-3a,7a,12a,24,25-pentol";;"(24R)-1alpha,24,25,26-tetrahydroxyvitamin D2;"1alpha,24,25,28-tetrahydroxyvitamin D2;"24-Nor-9,11-seco-11-acetoxy-3,6-dihydroxycholest-7,22-dien-9-one	0.000379285	0.000883774	1	0.13	0.09	0.19	0.928267	10	8	16
469.279	292.437	1b-Hydroxycholic acid;"3b,4b,7a,12a-Tetrahydroxy-5b-cholanoic acid";"2b,3a,7a,12a-Tetrahydroxy-5b-cholanoic acid";"3a,7a,12a,19-Tetrahydroxy-5b-cholanoic acid";"3a,6b,7b,12a-Tetrahydroxy-5b-cholanoic acid";"3a,6b,7b,12b-Tetrahydroxy-5b-cholanoic acid";"3a,6b,7a,12a-Tetrahydroxy-5b-cholanoic acid";"1,3,7,12-Tetrahydroxycholan-24-oic acid";"3a,4b,7a,12a-Tetrahydroxy-5b-cholanoic acid";"2beta,3alpha…	0.000212183	0.000902712	0.99	0.35	0.22	0.52	0.953585	10	10	16
533.537	290.032	(22E,24E)-1alpha,25-dihydroxy-22,23,24,24a-tetradehydro-24a-homovitamin D3;"25-hydroxy-1alpha-hydroxymethyl-23,23,24,24-tetradehydrovitamin D3;"25-hydroxy-1beta-hydroxymethyl-23,23,24,24-tetradehydro-3-epivitamin D3;13'-hydroxy-gamma-tocotrienol;;"1alpha,25-dihydroxy-19-norvitamin D3;"1,25-dihydroxy-2-nor-1,2-secovitamin D3;"2-Nor-1,3-seco-1alpha,25-dihydroxyvitamin D3	0.000212183	0.000946238	0.99	0.37	0.27	0.5	0.95776	10	10	16
		FATTY ACIDS AND RELATED METABOLITES
189.113	205.01	octanoate;Valproic acid;alpha-ethyl caproic acid;3-methyl-heptanoic acid;methyl-heptanoic acid;ethyl-hexanoic acid;dimethyl-hexanoic acid	0.000212183	3.24031e-05	0.99	0.38	0.15	0.38	0.987347	10	9	16
199.134	227.783	hydroxy-undecenoic acid;oxo-undecanoic acid	0.0011381	9.31093e-05	1	0.18	0.26	0.42	0.967887	10	5	16
201.077	181.235	Diethyl 2-methyl-3-oxosuccinate;;N-Acetylcadaverine;2-Amino-N,3,3-Trimethylbutanamide;oxo-octenoic acid	0.000157052	0.000175649	1	0.45	0.03	0.33	0.987866	10	6	16
210.082	259.103	Azelaic acid;;Cycloheptanecarboxylic acid;Cyclohexyl acetate;Octenoic acid;methyl-heptenoic acid	0.000532006	0.000176941	1	0.29	0.22	0.53	0.987202	10	10	15
241.123	244.819	Hexadecatrienediynoic acid	0.000238563	3.74485e-06	1	0.26	0.16	0.56	0.969459	10	9	16
241.217	374.194	Pentadecanoic acid;dimethyl-tridecanoic acid";methyl-tetradecanoic acid	0.000238563	7.78478e-05	1	0.26	0.35	0.62	0.990299	10	9	16
267.101	244.664	dimethyl-nonenoic acid";ethyl-methyl-octenoic acid;hendecenoic acid;undecenoic acid	0.000157052	2.28789e-05	1	0.34	0.21	0.48	0.987268	10	10	16
279.231	325.693	Octadecatrienoic acid	0.000285118	0.000417543	0.98	0.46	0.31	0.61	0.991621	10	10	16
285.244	366.803	Methoxy-hexadecenoic acid;oxo-heptadecanoic acid	0.000157052	0.000219402	1	0.43	0.32	0.63	0.987227	10	10	16
288.189	225.646	Oxo-tetradecanoic acid;hydroxy-tetradecenoic acid	0.000605172	0.000883774	0.966667	0.35	0.17	0.43	0.967516	9	8	16
290.168	207.526	Undecanedicarboxylic acid";methyl-dodecanedioic acid	0.000446533	0.000134203	0.977778	0.48	0.13	0.41	0.973473	10	9	16
311.185	299.506	hydroxy-tetradecanoic acid;Epoxy-trimethyltridecadienoic acid	0.000674763	0.000923183	0.975309	0.44	0.34	0.6	0.985695	10	9	16
341.196	287.085	2,3-Dinor-TXB2;"2,3-dinor, 6-keto-PGF1alpha";-dihydroxy-pentadecylic acid	0.000285118	0.000309706	0.98	0.47	0.28	0.57	0.989045	10	9	16
351.217	265.202	Prostaglandin H2;Prostaglandin E2;"(5Z,13E)-(15S)-9alpha,15-Dihydroxy-11-oxoprosta-5,13-dienoate";Prostaglandin I2;"(13E)-11alpha-Hydroxy-9,15-dioxoprost-13-enoate";"(5Z)-(15S)-11alpha-Hydroxy-9,15-dioxoprostanoate";20-OH-Leukotriene B4;15-Keto-prostaglandin F2alpha;Lipoxin A4;Lipoxin B4;Prostaglandin F3alpha;Narbonolide;Levuglandin E2;Levuglandin D2;8-iso-PGF3a;8-iso-15-keto-PGF2a;8-isoprostagla…	0.0011381	0.000125152	1	0.3	0.26	0.53	0.971193	10	9	14
355.248	288.724	Prostaglandin F1alpha;"13,14-dihydro PGE1";"13,14-dihydro PGF2a";PGF1beta;"13,14-dihydro-PGF2alpha";"13,14-dihydro-15-keto-PGF1alpha";"13,14-dihydro-PGE1	0.0316864	0.000429218	1	0.17	0.31	0.56	0.984769	10	10	16
355.32	410.051	Hydroxydocosanoic acid	0.000212183	0.000745456	0.99	0.62	0.5	0.76	0.988121	10	10	16
371.243	299.234	19(R)-hydroxy-PGF1alpha;"13,14-dihydro-19(R)-hydroxyPGE1";TXB1;;"8-methoxy-13-hydroxy-9,11-octadecadienoic acid";"11-methoxy-12,13-epoxy-9-octadecenoic acid	0.000446533	0.00046315	0.977778	0.45	0.33	0.59	0.978819	10	10	16
383.352	483.549	hydroxytetracosanoate	0.000285118	0.0007528	0.98	0.68	0.58	0.79	0.990161	10	10	16
387.237	275.439	5,6-Dihydroxyprostaglandin F1a;;"methyl 9,12-dihydroxy-13-oxo-10-octadecenoate";"methyl 10,13-dihydroxy-9-oxo-11-octadecenoate	0.000327414	0.000116778	0.988889	0.46	0.27	0.54	0.98668	8	8	6
413.16	290.948	Oxooctadecanoic acid;Hydroxyoctadecenoic acid;Epoxyoctadecanoic acidmethyl-oxo-heptadecanoic acid	0.000446533	0.000136539	0.977778	0.42	0.28	0.62	0.972406	9	9	16
413.216	278.586	9-hydroperoxy-12,13-dihydroxy-10-octadecenoic acid";"9,10-dihydroxy-13-hydroperoxy-11-octadecenoic acid";"9,10-dihydroxy-Octadecanedioic acid	0.00077753	0.000109637	1	0.4	0.28	0.59	0.972087	10	8	16
417.169	254.671	12-Keto-leukotriene B4;Prostaglandin C2;Prostaglandin J2;delta-12-Prostaglandin J2;Lathyrol;17-Oxogrindelic acid;"6beta,7beta-Dihydroxykaurenoic acid";;17beta-Hydroxy-4-oxa-5alpha-androstan-3-one acetate;"3beta,13-Dihydroxy-16-(hydroxymethylene)-13,17-seco-5alpha- androstan-17-oic acid, delta-lactone";"15-keto-13,14-dihydroprostaglandin A2";Prostaglandin A2;Prostaglandin B2;Leukotriene B5;"ent-6a…	0.000529757	0.000475743	0.9875	0.42	0.17	0.58	0.970343	10	9	16
431.171	291.702	Dihydroxyoctadecanoic acid	0.000212183	9.19324e-05	0.99	0.37	0.31	0.62	0.976904	10	9	16
461.36	349.402	hexacosadienoic acid;tetracosanediol	0.000327414	0.000733106	0.988889	0.38	0.34	0.6	0.983112	10	10	16
613.406	351.636	1-(O-alpha-D-glucopyranosyl)-3-keto-(1,25R)-hexacosanediol	0.000379285	0.000497479	1	0.28	0.31	0.62	0.990675	10	10	16
		GLYCEROPHOSPHOLIPIDS
885.583	339.934	PI(O-20:0/17:2);PI(P-18:0/19:1);PI(P-20:0/17:1);PG(39:2);SM(d18:1/20:0)	0.000379285	0.000293393	1	0.17	0.11	0.24	0.966231	10	8	16
886.587	339.977	PE(24:1/dm18:1);PC(20:2/dm18:1);PC(20:3/dm18:0);PC(O-16:0/22:4);PC(O-18:0/20:4)	0.00467773	0.000459255	1	0.18	0.14	0.24	0.962944	10	4	16
897.603	320.523	PG(42:1);PA(44:1)	0.00467773	0.000173982	1	0.19	0.09	0.3	0.956605	10	4	15
862.588	344.619	PI(O-20:0/17:2);PI(P-18:0/19:1);PI(P-20:0/17:1);PG(39:2);SM(d18:1/20:0)	0.0011381	0.000609783	1	0.19	0.08	0.32	0.936819	10	6	11
863.599	339.793	PI(O-18:0/19:1);PI(O-20:0/17:1);PI(P-16:0/21:0);PI(P-18:0/19:0);PI(P-20:0/17:0);PG(39:1)	0.000636299	0.000330549	1	0.2	0.12	0.3	0.950051	10	7	16
861.584	344.5	PI(O-20:0/17:2);PI(P-18:0/19:1);PI(P-20:0/17:1);PG(39:2);SM(d18:1/20:0)	0.0026998	0.000534148	1	0.2	0.11	0.31	0.947653	9	5	16
765.48	347.517	PA(38:3);PG(O-16:0/16:1);PG(O-18:0/14:1);PG(P-16:0/16:0);PG(P-18:0/14:0);PG(P-20:0/12:0)	0.000636299	0.000495412	1	0.22	0.08	0.38	0.960946	10	7	16
864.603	339.514	PI(O-18:0/19:1);PI(O-20:0/17:1);PI(P-16:0/21:0);PI(P-18:0/19:0);PI(P-20:0/17:0);PG(39:1)	0.0112299	0.000770932	1	0.23	0.1	0.38	0.943904	10	3	16
619.275	269.205	PA(22:0/0:0)	0.000379285	0.000167584	1	0.29	0.12	0.47	0.988081	10	8	16
440.276	375.334	PC(O-10:0/2:0);PC(O-6:0/6:0);PC(6:0/O-6:0);PC(12:0/0:0);PC(0:0/12:0)	0.000327414	0.000856452	0.988889	0.31	0.13	0.51	0.975035	10	9	16
846.593	353.306	PG(O-16:0/21:0);PG(O-18:0/19:0);PG(O-20:0/17:0)	0.00124458	0.000923188	0.984127	0.33	0.16	0.53	0.960309	9	7	16
763.465	352.479	PA(38:4);;PG(P-16:0/16:1);PG(P-18:0/14:1)	0.000238563	0.000739337	1	0.36	0.25	0.5	0.968477	10	9	16
896.594	321.005	PI(O-16:0/20:1);PI(O-18:0/18:1);PI(O-20:0/16:1);PI(P-16:0/20:0);PI(P-18:0/18:0);PI(P-20:0/16:0)	0.000529757	0.000141937	0.9875	0.37	0.25	0.51	0.974991	10	8	16
850.619	359.839	PS(O-20:0/18:0);PS(O-18:0/20:0);PS(O-16:0/22:0)	0.0012798	0.000538866	0.971429	0.38	0.24	0.55	0.966771	10	7	16
457.338	352.465	PC(O-12:0/O-1:0);PE(O-16:0/0:0)	0.000157052	0.000344347	1	0.39	0.28	0.51	0.97736	10	10	16
745.237	209.81	LysoPI(20:4)	0.000327414	3.71329e-05	0.988889	0.45	0.35	0.56	0.987945	10	9	16
466.197	232.113	LysoPE(14:1);PC(O-8:0/O-1:0)	0.000381058	0.000187879	0.97	0.47	0.32	0.63	0.989812	10	10	16
741.514	343.35	PC(32:5);PE(35:5);SM(d18:2/14:0);SM(d18:0/12:0)	0.0011381	7.70465e-05	1	0.51	0.42	0.6	0.993286	10	6	16
884.598	382.007	PS(P-20:0/19:1);GlcCer(d18:0/20:0)	0.000238563	0.000778369	1	0.54	0.47	0.63	0.986291	9	10	15
709.498	358.793	PG(31:0);DG(38:6)";"DG(36:3)	0.000446533	0.000411599	0.977778	0.64	0.55	0.74	0.993236	9	10	16
		NUCLEOSIDES, NUCLEOTIDES AND ASSOCIATED METABOLITES
479.026	230.298	Phenyl-Uridine-5'-Diphosphate	0.0316864	0.000861369	1	0.22	0.11	0.34	0.975686	10	2	15
324	229.745	3-(Uracil-1-yl)-L-alanine	0.000212183	0.00038622	0.99	0.39	0.28	0.52	0.967984	10	10	16
263.065	179.06	Thymidine;5-Methyl-2'-Deoxypseudouridine;3-Deazacytidine	0.00146272	6.19293e-05	1	0.4	0.3	0.51	0.990947	9	6	6
558.006	131.935	2,5-Diaminopyrimidine nucleoside triphosphate;"2,5-Diamino-6-(5'-triphosphoryl-3',4'-trihydroxy-2'-oxopentyl)-amino-4-oxopyrimidine	0.000285118	0.000374305	0.98	0.52	0.4	0.66	0.981558	10	10	15
538.039	136.438	5'-O-(N-(L-Cysteinyl)-Sulfamoyl)Adenosine	0.000381058	0.000167927	0.97	0.57	0.46	0.7	0.990183	10	10	15
		GLUCOSIDES, SUGARS AND RELATED METABOLITES
193.035	44.156	D-Glucuronate;D-Galacturonate;D-Tagaturonate;3-Dehydro-L-gulonate;2-Dehydro-D-gluconate;D-Fructuronate;5-Dehydro-D-gluconate;D-Mannuronate;L-Iduronic acid;L-Guluronic acid;beta-D-Glucopyranuronic acid;D-Glucuronic acid;Galacturonic acid;Iduronic acid;Pectic acid;3-keto-D-gulonate;fructuronate;4-Deoxyglucarate	0.000381058	0.000293752	0.97	0.23	0.12	0.36	0.952487	10	10	16
311.093	229.841	D-1-guanidino-3-amino-1,3-dideoxy-scyllo-inositol";"1D-1-Guanidino-3-amino-1,3-dideoxy-scyllo-inositol	0.00219965	5.17427e-06	1	0.26	0.21	0.32	0.988145	10	5	16
549.299	288.06	1-O-alpha-D-glucopyranosyl-1,2-eicosandiol;Vitamin K1 epoxide;"vitamin K 2,3-epoxide";"(17Z)-1alpha,25-dihydroxy-26,27-dimethyl-17,20,22,22,23,23-hexadehydro-24a,24b-dihomovitamin D3	0.000157052	7.97949e-06	1	0.33	0.24	0.43	0.986084	10	10	16
258.038	206.237	D-Glucosamine 6-phosphate;1-Amino-1-deoxy-scyllo-inositol 4-phosphate;D-Galactosamine 1-phosphate;alpha-D-Glucosamine 1-phosphate;D-Galactosamine 6-phosphate;Kanosamine 6-phosphate;Aminofructose 6-phosphate;Glucosamine-1P;L-Alpha-Glycerophosphorylserine;Glucosamine 4-Phosphate;;N-Acetyl-D-mannosamine;N-Acetyl-D-galactosamine;N-Acetylhexosamine;N-Acetyl-D-hexosamine;N-Acetyl-beta-D-glucosamine;N-A…	0.000446533	8.35896e-05	0.977778	0.33	0.19	0.48	0.981223	10	9	16
550.304	287.348	1-O-alpha-D-glucopyranosyl-1,2-eicosandiol;Vitamin K1 epoxide;"vitamin K 2,3-epoxide";"(17Z)-1alpha,25-dihydroxy-26,27-dimethyl-17,20,22,22,23,23-hexadehydro-24a,24b-dihomovitamin D4	0.000157052	2.96039e-05	1	0.34	0.28	0.41	0.984532	10	10	16
373.186	275.481	B-Nonylglucoside	0.000379285	0.000654435	1	0.45	0.35	0.58	0.96957	10	8	16
451.123	171.012	6-C-Glucopyranosylepicatechin;8-C-Glucopyranosylepicatechin;6-C-Glucopyranosylcatechin;8-C-Glucopyranosylcatechin;Epicatechin 8-C-beta-D-galactoside;Epicatechin 3-O-beta-D-allopyranoside;Catechin 3-O-beta-D-glucopyranoside;Epicatechin 3-O-beta-D-glucopyranoside;Catechin 5-O-beta-D-glucopyranoside;Epicatechin 5-O-beta-D-glucopyranoside;Catechin 7-O-beta-D-glucopyranoside;ent-Catechin 7-O-beta-D-gl…	0.000285118	0.000779419	0.98	0.49	0.34	0.66	0.976695	10	10	16
299.148	204.919	Heptyl-Beta-D-Glucopyranoside	0.000446533	0.000231351	0.977778	0.53	0.4	0.67	0.99158	10	9	16
		OTHERS
mz	rt	Metabolites	X1.2.pval	fdr	AUC_.2._.1	ratio	llim	ulim	testg	1	2	QC
420.289	374.045	N-stearoyl proline	0.000157052	0.000279799	1	0.71	0.64	0.79	0.995694	10	10	16
146.961	111.281	ethylphosphonate;Propanoate;Hydroxyacetone;Glycidol	0.000212183	0.000169946	0.99	0.68	0.59	0.77	0.997899	10	10	16
118.967	111.283	Thiourea	0.000157052	0.000237165	1	0.68	0.59	0.77	0.997925	10	10	15
218.982	110.605	Propyl Trihydrogen Diphosphate	0.000157052	0.000311264	1	0.67	0.58	0.77	0.991479	10	10	16
275.095	140.287	5-Methoxy-N,N-dimethyltryptamine;N,N,N-Trimethylserotonin	0.000381058	0.000161212	0.97	0.66	0.56	0.76	0.994895	10	10	16
204.967	110.744	Etidronic acid;Ethyl Dihydrogen Diphosphate;Butanoylphosphate;2-Methylpropanoyl phosphate;;Glutarate;2-Acetolactate;Deoxyribonolactone;4-Hydroxy-2-oxopentanoate;2-(Hydroxymethyl)-4-oxobutanoate;3-Hydroxy-3-methyl-2-oxobutanoic acid;Monoethyl malonic acid;Ethylmalonic acid;Methylsuccinic acid;Dimethylmalonic acid;mono-methyl hydrogen succinate;2-deoxyribonolactone	0.000157052	0.000450009	1	0.66	0.56	0.76	0.998139	10	10	16
322.094	138.656	Leucocyanidin;(+)-Gallocatechin;(-)-Epigallocatechin	0.000506541	0.000253388	0.96	0.64	0.54	0.75	0.99393	10	10	16
337.065	140.028	glutathione amide perthiol	0.000285118	0.000219434	0.98	0.63	0.52	0.74	0.99329	10	10	16
226.966	35.3974	Thiourocanic acid;;Diethylphosphoric acid	0.000506541	0.000327773	0.96	0.63	0.52	0.75	0.992712	10	10	16
681.138	405.585	Matteucinol 7-O-beta-D-apiofuranosyl(1-6)-beta-D-glucopyranoside;Miconioside A	0.000285118	0.000374305	0.98	0.62	0.5	0.75	0.991746	10	10	16
506.197	140.19	kanamycin	0.000506541	0.000609759	0.96	0.61	0.49	0.74	0.991093	10	10	16
307.936	108.621	S-(Dimethylarsenic)Cysteine	0.000348575	0.000109637	1	0.61	0.52	0.7	0.998376	9	9	10
298.083	137.405	Gamma glutamyl ornithine;Aspartylysine;Alpha-Aspartyl-lysine	0.000285118	0.000263096	0.98	0.61	0.5	0.73	0.989425	10	10	16
749.264	140.618	9,10-Dihydroergocornine methanesulfonate	0.0109095	0.000750389	0.95	0.6	0.51	0.71	0.983384	10	4	5
452.311	297.841	PC(O-14:1/0:0);PC(P-14:0/0:0);Gamma-linolenyl carnitine;Alpha-linolenyl carnitine	0.000212183	0.000279799	0.99	0.6	0.5	0.71	0.993948	10	10	16
380.975	305.553	5-O-(1-Carboxyvinyl)-3-phosphoshikimate;5-enolpyruvyl-shikimate-3-phosphate;;Hydantocidin-5'-Monophosphate;5'-Oxoinosine;9-Riburonosylhypoxanthine	0.000506541	0.000616897	0.96	0.6	0.47	0.74	0.991563	10	10	15
585.146	138.967	punaglandin 3	0.000285118	0.000320608	0.98	0.59	0.47	0.72	0.992622	10	10	16
468.029	136.685	3-methylsulfinylpropyl-glucosinolate;Glucoiberin	0.000381058	0.00012186	0.97	0.59	0.48	0.7	0.992048	10	10	16
291.059	140.181	Hydroxykynurenine	0.000285118	0.000549931	0.98	0.59	0.46	0.72	0.995496	10	10	16
523.179	139.182	4-[N-gamma-L-glutamyl-gamma-L-glutamyl-)-p-(beta-aminoethyl)phenoxy-methyl]-2-(aminomethyl)furan;;Methyl-[4-(4-Piperidine-1-Ylmethyl-Phenyl)-Cyclohexyl]-Carbaminic Acid-(4-Chlorophenyl)-Ester;5,6-epoxy-3-hydroxy-12'-apo-beta-caroten-12'-al";"3,5-dihydroxy-6,7-didehydro-12'-apo-beta-caroten-12'-al	0.000327414	0.000241549	0.988889	0.58	0.46	0.71	0.991397	10	9	16
293.961	51.5495	S-(3-oxo-3-carboxy-n-propyl)cysteine	0.000285118	0.000121387	0.98	0.58	0.48	0.69	0.991032	10	10	16
286.969	111.667	Propyl Trihydrogen Diphosphate	0.000212183	0.00010111	0.99	0.58	0.48	0.69	0.992219	10	10	16
748.261	140.473	9,10-Dihydroergocornine methanesulfonate	0.000381058	0.000363005	0.97	0.57	0.44	0.71	0.988296	10	10	16
270.107	71.4183	4-(2-Thienyl)-1-(4-Methylbenzyl)-1h-Imidazole	0.000157052	9.31093e-05	1	0.57	0.46	0.68	0.995525	10	10	16
699.13	137.689	Okanin 4-methyl ether 4'-O-(6''-O-p-coumaroylglucoside);4'-O-Methylcarthamidin 7-(2-p-coumaroylglucoside)	0.000327414	0.000121387	0.988889	0.56	0.45	0.68	0.992903	10	9	15
452.071	71.7091	7,8-didemethyl-8-hydroxy-5-deazariboflavin	0.000669729	0.00049182	0.95	0.56	0.43	0.7	0.989739	10	10	16
374.064	138.635	Indole-3-acetyl-myo-inositol;Indole-3-acetyl-beta-1-D-glucoside;indole-3-acetyl-beta-4-D-glucose;indole-3-acetyl-beta-6-D-glucose;Reduced glutathione;Glutathione	0.000446533	0.000282946	0.977778	0.56	0.44	0.69	0.989569	10	9	15
197.049	48.2141	"6,7-Benzocoumarin";S-Carboxymethyl-L-cysteine	0.000157052	0.000124066	1	0.56	0.48	0.66	0.98759	10	10	16
176.028	48.4086	2-(Trimethylammonium)Ethyl Thiol	0.000157052	9.41056e-05	1	0.56	0.48	0.66	0.98906	10	10	16
733.294	140.49	Natamycin;neuromedin N	0.000327414	0.000478319	0.988889	0.55	0.45	0.67	0.981872	10	9	16
561.278	307.478	Eudesobovatol A;Asiatic acid	0.000157052	0.000660741	1	0.55	0.43	0.69	0.981907	10	10	16
186.039	47.9487	Methylguanine;Threonine;Homoserine	0.000285118	0.000763299	0.98	0.55	0.4	0.71	0.992846	10	10	16
551.229	138.822	Varanic acid;;Artelastofuran;Dorsilurin D;Dorsilurin B;Artelastocarpin;Broussoflavonol C;Broussoflavonol G;Petalostemumol G;Broussoflavonol E;Lumaflavanone C;Flemichin E;Exiguaflavanone H;Exiguaflavanone I	0.000157052	0.000470398	1	0.54	0.43	0.67	0.98071	10	10	16
270.992	111.299	(Z)-4-(2-Hydroxy-5-sulfonatophenyl)-2-oxo-3-butenoate	0.000381058	0.000186732	0.97	0.54	0.42	0.67	0.987645	10	10	16
466.291	277.154	Linoelaidyl carnitine;Linoleyl carnitine	0.000238563	0.000167584	1	0.53	0.41	0.66	0.994806	10	9	16
373.258	299.7	MG(16:1)	0.000285118	0.000745456	0.98	0.53	0.38	0.7	0.985927	10	10	16
353.196	245.177	L-Tyrosyl-L-arginine;Hexadecanedioic acid;hydroxy-oxo-hexadecanoic acid	0.000446533	0.000125152	0.977778	0.53	0.41	0.65	0.993384	10	9	16
213.076	171.01	Guanidinoethyl methyl phosphate;Agmatine;6-isobutyl-4-hydroxy-2-pyrone	0.000506541	0.000374305	0.96	0.53	0.39	0.68	0.988045	10	10	16
731.282	140.986	LysoPI(22:4);(23S)-23,25-dihdroxy-24-oxovitamine D3 23-(beta-glucuronide);(23S)-23,25-dihydroxy-24-oxovitamin D3 23-(beta-glucuronide)	0.000212183	0.000170779	0.99	0.52	0.39	0.66	0.98965	10	10	16
607.239	262.517	Tetrahydroaldosterone-3-glucuronide	0.000157052	8.75647e-06	1	0.52	0.45	0.6	0.992766	10	10	16
305.16	159.007	Cernuine	0.000285118	0.000569191	0.98	0.52	0.37	0.68	0.988828	10	10	16
191.092	71.8584	D-Mycinose;"1,4-b-D-Mannan	0.00101068	0.000645608	0.9625	0.51	0.37	0.67	0.983941	10	8	16
182.046	51.7617	4-Pyridoxate;N-Methylhistamine;3-Methylhistamine	0.000285118	0.000584214	0.98	0.51	0.37	0.67	0.980742	10	10	16
391.077	246.798	Reduced-(S)-usnate;3-hydroxy-2-oxindole-3-acetyl-asp;4-Hydroxyhomopterocarpin	0.000285118	0.000684892	0.98	0.5	0.37	0.64	0.983738	10	10	16
303.144	203.101	N-Cyclohexyl-N'-(Propyl)Phenyl Urea	0.000212183	0.000406431	0.99	0.5	0.35	0.66	0.98637	10	10	16
448.28	292.375	N-butyl arachidonoyl amine;N-tert-butyl arachidonoyl amine;(-)N-(1R-methyl-propyl) arachidonoyl amine;(+)N-(1S-methyl-propyl) arachidonoyl amine;"N,N-diethyl arachidonoyl amine";N-propyl alpha-methyl arachidonoyl amine;N-isopropyl alpha-methylarachidonoyl amine	0.000379285	9.30992e-07	1	0.49	0.43	0.56	0.996958	10	8	16
433.113	195.08	Naringenin 7-O-beta-D-glucoside;Phlorizin chalcone;"2',4,4',6'-Tetrahydroxychalcone 4'-O-glucoside";8-C-Glucosylnaringenin;prunin;tetrahydroxychalcone 4'-O-glucoside;chalcone 2'-O-glucoside;butein 4'-glucoside;;Ketorolac tromethamine (USP);;"1alpha,5alpha-Epidithio-17a-oxa-D-homoandrostan-3,17-dione";;(-)-Menthyl O-beta-D-glucoside;(+)-Neomenthyl O-beta-D-glucoside;;Ubenimex;bestatin;Diacetolol (…	0.000446533	0.000123416	0.977778	0.49	0.37	0.62	0.992446	10	9	16
377.21	254.097	Estradiol valerate;16-Dehydropregnenolone acetate;;15S-HpEDE;PGE1 alcohol;11-deoxy-PGF1a;11-deoxy-PGF1b;PGF2alpha alcohol;Desogestrel;"(11Z)-8,18-ethanoretinal";;Sterculic acid;nonadecadienoic acid	0.000157052	0.000543294	1	0.49	0.37	0.63	0.975638	10	10	16
251.059	225.052	Harmaline;N-Hexylphosphonate Ethyl Ester	0.000285118	0.000997025	0.98	0.49	0.35	0.65	0.972537	10	10	16
226.04	46.9618	4-Aminobiphenyl;Diphenylamine;1-Methyl-4-phenylpyridinium	0.000212183	0.000173982	0.99	0.49	0.36	0.64	0.988518	10	10	16
190.132	255.569	Arginine	0.00179254	0.000330549	0.968254	0.49	0.36	0.63	0.985841	7	9	16
165.019	184.948	4-Hydroxyphenylglyoxylate;Terephthalate;Formylsalicylic acid;Benzoquinoneacetic acid;Phenylhydrazine;Phenylenediamine;1,2-Diaminobenzene	0.000381058	0.000241549	0.97	0.49	0.35	0.64	0.985854	10	10	16
369.094	247.191	Reduced-(S)-usnate;3-hydroxy-2-oxindole-3-acetyl-asp;4-Hydroxyhomopterocarpin	0.000379285	0.000581931	1	0.48	0.35	0.61	0.994138	10	8	16
158.046	47.449	4-Methylene-L-glutamate;cis,cis-Muconate	0.000157052	0.000173982	1	0.48	0.34	0.63	0.994064	10	10	16
773.135	133.256	Isorientin 4'-O-glucoside 2''-O-p-hydroxybenzoagte	0.00341479	0.000569191	1	0.47	0.35	0.6	0.992528	8	5	13
460.851	109.889	Selenocystine	0.000506541	0.000758153	0.96	0.47	0.32	0.64	0.975066	10	10	16
457.041	223.062	Coniferin	0.000674763	0.000611165	0.975309	0.47	0.35	0.61	0.974316	9	9	14
321.101	188.206	Tropisetron;;Agroclavine;Nomifensine	0.000157052	0.000219434	1	0.47	0.34	0.62	0.982271	10	10	16
274.03	113.269	N-Acetyl-L-2-amino-6-oxopimelate;N-Succinyl-L-glutamate 5-semialdehyde;L-2-acetamido-6-oxoheptanedioate	0.0012798	0.000923188	0.971429	0.47	0.31	0.64	0.984201	10	7	16
247.109	179.19	3,4-Diphenyltetrahydrofuran;;4-Heptyloxyphenol;3-hydroxy-9-apo-delta-caroten-9-one;3-hydroxy-9-apo-beta-caroten-9-one	0.000446533	0.000856452	0.977778	0.47	0.34	0.62	0.980735	10	9	16
210.905	111.877	[Methylseleno]Acetate	0.000381058	0.000123416	0.97	0.47	0.33	0.62	0.989274	10	10	16
711.164	133.657	2-Phenylheme	0.000855102	0.000142277	1	0.46	0.35	0.58	0.983532	9	7	12
499.339	349.453	PG(O-18:0/0:0);1alpha,25-dihydroxy-2beta-(2-hydroxyethoxy)vitamin D3;;3beta-Hydroxy-5alpha-cholest-7-ene-4alpha-carboxylate;Stylisterol A;Stylisterol C;Hatomasterol;"(22R,23R)-22,23-Dihydroxycampesterol";4alpha-carboxy-5alpha-cholesta-8-en-3beta-ol;1alpha-hydroxy-25-methoxyvitamin D3 / 1alpha-hydroxy-25-methoxycholecalciferol;"25-methyl-1alpha,26-dihydroxyvitamin D3 / 25-methyl-1alpha,26-dihydrox…	0.000238563	5.85194e-05	1	0.46	0.36	0.57	0.990515	10	9	12
435.059	246.477	FARNESYL THIOPYROPHOSPHATE;Imidazole-Derived Cellobiose;Valproic acid glucuronide;Octanoylglucuronide;Porphyrin;Pentaporphyrin I	0.00218304	0.000819886	0.981481	0.46	0.32	0.62	0.982468	9	6	15
368.081	247.075	3-hydroxy-2-oxindole-3-acetyl-asp	0.000212183	0.000110802	0.99	0.46	0.35	0.58	0.982457	10	10	16
548.05	130.564	Pelargonidin 3-(6''-acetylglucoside);;3-benzoyloxypropyl-glucosinolate;;(C8-R)-Hydantocidin 5'-Phosphate	0.000327414	3.24031e-05	0.988889	0.45	0.36	0.55	0.98854	9	10	15
443.1	262.019	N-(3-Phenyl-2-Sulfanylpropanoyl)Phenylalanylalanine;;2-Hydroxy-5-({1-[(4-Methylphenoxy)Methyl]-3-Oxoprop-1-Enyl}Amino)-L-Tyrosine	0.000285118	0.00028792	0.98	0.45	0.3	0.62	0.982809	10	10	16
367.175	241.377	Hydroxytetradecanetricarboxylate;;O-beta-D-Xylosylzeatin;trans-Zeatin riboside;cis-zeatin riboside	0.000157052	8.27401e-05	1	0.45	0.32	0.59	0.993179	10	10	16
198.041	47.1915	Hydroxyphthalate;2-Hydroxyisophthalic acid;Histidinol	0.000238563	8.75647e-06	1	0.45	0.36	0.55	0.99223	10	9	16
385.222	295.625	Oleandolide;10,11-dihydro-20-trihydroxy-leukotriene B4	0.000348575	0.000231351	1	0.44	0.33	0.57	0.978118	9	9	0
309.008	235.062	Choline phosphate	0.000636299	8.27401e-05	1	0.44	0.34	0.55	0.984546	10	7	16
269.012	173.318	1,2,3,4-Tetrahydro-Isoquinoline-7-Sulfonic Acid Amide	0.000379285	7.78478e-05	1	0.43	0.31	0.56	0.988291	10	8	16
214.033	272.606	O-Acetyl-L-serine;L-threo-3-Methylaspartate;N-(Carboxymethyl)-D-alanine;2-Oxo-4-hydroxy-5-aminovalerate;N-Methyl-D-aspartic acid;N-Acetylserine;"(2S, 3S)-3-methylaspartate";N-Hydroxy-N-Isopropyloxamic Acid;3-Methyl-Aspartic Acid	0.000636299	6.39363e-05	1	0.43	0.32	0.55	0.988627	10	7	16
495.132	269.059	alpha-D-xylosyl-(1->6)-beta-D-glucosyl- (1->4)-beta-D-glucose;punaglandin 7	0.000669729	0.000255112	0.95	0.42	0.27	0.59	0.980996	10	10	16
321.169	286.05	Tetranor-PGF1alpha;3-hydroxy-15-dihydrolubimin	0.000486766	0.00010873	0.987654	0.42	0.28	0.57	0.988831	9	9	15
283.093	187.122	4-Hexyloxyphenol	0.000285118	8.35896e-05	0.98	0.42	0.29	0.56	0.990531	10	10	16
263.096	253.745	6-Methylergoline	0.000285118	0.000173982	0.98	0.42	0.27	0.59	0.984037	10	10	16
176.929	112.033	Dimethyl sulfide	0.00547855	0.000329477	1	0.42	0.28	0.57	0.989131	4	9	5
146.061	206.483	3-Methyloxindole;Indole-3-carbinol	0.00081504	0.000643066	0.955556	0.42	0.26	0.6	0.972363	10	9	16
407.173	251.378	Vernoflexuoside;Gibberellin A19;Enmein;Shikodonin;Desacetyleupaserrin;Eupatoriopicrin;Fastigilin B;Heliangin;Gibberellin A36	0.00101068	0.000407382	0.9625	0.41	0.28	0.57	0.971887	10	8	16
345.171	258.428	3S,7S-dimethyl-2S-tridecanol	0.000506541	0.000352403	0.96	0.41	0.26	0.57	0.987296	10	10	16
437.184	261.664	Topotecan;Aspidospermine;Viguiestenin	0.000212183	8.27401e-05	0.99	0.4	0.29	0.52	0.980862	10	10	16
666.284	238.689	7,8,7',8'-Tetradehydroastaxanthin;LysoPG(20:0)	0.000327414	0.000602872	0.988889	0.39	0.21	0.58	0.991362	10	9	16
398.189	225.853	2,3-di-0-hexanoyl-alpha-glucopyranose;;O-beta-D-Glucosylzeatin;O-beta-D-Glucopyranosyl-cis-zeatin;trans-Zeatin-7-beta-D-glucoside;trans-zeatin-9-N-glucoside;cis-zeatin-O-glucoside;cis-zeatin-7-N-glucoside;trans-zeatin-O-glucoside	0.000212183	8.27401e-05	0.99	0.39	0.26	0.54	0.984118	10	10	16
242.028	229.535	N-Acetyl-L-aspartate;N-Formyl-L-glutamate;2-Amino-3-oxoadipate;;FAPy-adenine	0.000446533	0.000872549	0.977778	0.39	0.26	0.55	0.960089	10	9	16
586.059	129.33	GDP-4-dehydro-6-deoxy-D-mannose;GDP-4-dehydro-6-deoxy-L-mannose;GDP-4-keto-6-L-deoxygalactose;GDP-4-dehydro-6-L-deoxygalactose;;"dTDP-3-amino-2,3,6-trideoxy-C-methyl-D-erythro-hexopyranos-4-ulose";dTDP-L-4-oxovancosamine;6-Aminohexyl-Uridine-C1,5'-Diphosphate";;10-Formyldihydrofolate;5-Formyl-6-Hydrofolic Acid;;Cyclic ADP-ribose	0.00815097	0.000544263	1	0.38	0.31	0.46	0.978913	7	4	12
510.186	221.099	Biotripyrrin-a;Biotripyrrin-b	0.000381058	9.31093e-05	0.97	0.38	0.23	0.54	0.986391	10	10	16
419.071	242.189	2,8-Dihydroxy-3,4,9,10-tetramethoxypterocarpan";Abruquinone C;"5,3'-Dihydroxy-6,7,4',5'-tetramethoxyflavanone";"5,2'-Dihydroxy-6,7,8,6'-tetramethoxyflavanone";Epihydroxymugineic acid;"2,3-Dihydro-6-hydroxy-2-(4-methoxyphenyl)-5,7-dimethoxy-4H-1- benzopyran-4-one";"2,3-Dihydro-2-(4-hydroxyphenyl)-5,6,7-trimethoxy-4H-1-benzopyran-4- one";;	0.000238563	8.27401e-05	1	0.37	0.23	0.51	0.990175	10	9	15
458.341	352.459	dolichyl phosphate	0.000157052	0.000639513	1	0.36	0.26	0.48	0.970723	10	10	16
424.207	300.371	Didrovaltratum;Abscisic acid glucose ester;17beta-(1H-Imidazol-4-yl)androst-5-en-3beta-ol;17beta-Pyrazol-3-ylandrost-5-en-3beta-ol;6alpha-Hydroxycortisol;18-Hydroxycortisol	0.000157052	0.000386697	1	0.36	0.26	0.48	0.965482	10	10	16
411.325	351.652	beta-Tocotrienol;gamma-Tocotrienol;calicoferol D;1alpha,25-dihydroxy-3-deoxy-19-norvitamin D3;1beta,25-dihydroxy-3-deoxy-19-norvitamin D3;25-dihydroxy-19-nor-3-epivitamin D3;25-dihydroxy-19-norvitamin D3	0.0011381	0.000293393	1	0.36	0.26	0.47	0.977546	10	6	16
299.119	272.758	Trimethylenetetraurea	0.00115205	0.000479441	0.93	0.36	0.2	0.53	0.981259	10	10	16
213.086	223.772	Diaminohexanoate;D-erythro-3,5-diaminohexanoate;L-Leucyl-Hydroxylamine	0.0011381	0.000173982	1	0.36	0.28	0.46	0.972847	10	6	15
129.092	232.772	2-methylbutyl acetate;isoamyl acetate;Ethyl isovalerate;Heptanoic acid;methyl-hexanoic acid	0.0112299	0.000645568	1	0.36	0.27	0.48	0.960754	10	3	16
466.132	308.967	Neolinustatin	0.000446533	0.00038622	0.977778	0.35	0.2	0.52	0.966271	10	9	16
369.09	294.564	3''-Deamino-3''-oxonicotianamine	0.000529757	0.000642356	0.9875	0.35	0.22	0.51	0.958938	10	8	16
267.09	175.002	5-isobutylthioribose	0.000157052	8.77162e-05	1	0.35	0.23	0.48	0.977336	10	10	16
196.061	274.582	Hydroxytyrosine;Dihydroxyphenylalanine;3-(4-Hydroxyphenyl)pyruvate;Caffeate;2-Hydroxy-3-(4-hydroxyphenyl)propenoate;trans-2,3-Dihydroxycinnamate;4-Hydroxyphenylpyruvic acid;cis-caffeate;benzylmalonate;"3,4-Dihydroxy-trans-cinnamate";"2,4-Dihydroxy-Trans Cinnamic Acid;N-Methylanthranilate;N-Methyl-4-aminobenzoate;(E)-4-Hydroxyphenylacetaldehyde-oxime;Phenylglycine;Aminomethylbenzoic acid;3-Methoxy…	0.000906449	0.000192596	0.985714	0.35	0.21	0.51	0.97462	10	7	16
655.275	315.372	Coproporphyrin I;Coproporphyrin III;Coproporphyrin II;Coproporphyrin IV;Isocoproporphyrin;Uroporphyrin IV	0.000446533	0.000344347	0.977778	0.34	0.19	0.5	0.980208	10	9	16
455.136	275.658	Steganacin;;;;N6-D-Biotinyl-L-lysine;Biocytin	0.000506541	0.00069586	0.96	0.34	0.17	0.54	0.960305	10	10	16
174.085	233.179	Suberic acid;Dimethyl adipate;Ethyladipic acid;1,6-diaminohexane;Ethyl 2-methylbut-2-enoate;3-Isopropylbut-3-enoic acid;alpha-EMGBL;beta-EMGBL;methyl-hexenoic acid;dimethyl-pentenoic acid;2-isopropyl trans-crotonic acid;heptenoic acid	0.000529757	0.000465947	0.9875	0.34	0.21	0.5	0.961226	10	8	16
542.173	227.786	kanamycin	0.000348575	0.000481652	1	0.33	0.22	0.47	0.961871	9	9	15
630.402	338.647	Mancinellin	0.000238563	3.34559e-06	1	0.32	0.23	0.42	0.989256	10	9	16
375.201	341.84	[3-(Dodecanoylamino)Propyl](Hydroxy)Dimethylammonium;;1-Hexadecanosulfonic Acid	0.00172014	0.000792558	0.938272	0.32	0.12	0.54	0.967301	9	9	16
271.027	53.6117	5-Hydroxy-2-oxo-4-ureido-2,5-dihydro-1H-imidazole-5-carboxylate	0.000532006	0.000581931	1	0.32	0.25	0.41	0.973719	9	8	2
266.998	270.889	Phenanthrene-9,10-oxide";9-Hydroxyphenanthrene;"Phenanthrene-1,2-oxide";1-Phenanthrol;;(R)-2-Hydroxypropyl-CoM;(S)-2-Hydroxypropyl-CoM	0.000157052	0.000112012	1	0.32	0.23	0.43	0.973183	10	10	16
591.289	386.757	VPGPR Enterostatin;;LysoPG(19:1);SM(d18:0/0:0)	0.0026998	0.000941627	1	0.31	0.24	0.39	0.975903	6	7	16
379.139	175.592	Tabersonine	0.000157052	8.75647e-06	1	0.31	0.2	0.43	0.986297	10	10	16
347.149	291.202	Gibberellin A1;1,2-Bis(3,4-dimethoxyphenyl)propane-1,3-diol;3-Hydroxy-5,9,17-trioxo-4,5:9,10-disecoandrosta-1(10),2-dien-4-oate";Gibberellin A29;Gibberellin A34;GA29;GA1;GA34;3,3'-Dihydroxyhexestrol;6-Ketoestriol;Enterodiol;nordihydroguaiaretate	0.000238563	2.28789e-05	1	0.31	0.21	0.42	0.982604	10	9	16
629.399	341.738	ubiquinone-6;Coenzyme Q6	0.000238563	3.47883e-06	1	0.3	0.2	0.4	0.989167	10	9	16
525.198	228.343	LysoPA(22:6);LysoPG(15:1);"16alpha,17-Isopropylidenedioxy-6alpha-methylprogesterone";colupulone	0.000238563	6.50611e-06	1	0.3	0.22	0.39	0.985887	10	9	16
303.075	211.282	Indoleglycerol phosphate;;alpha-(p-Methoxyphenyl)-3-pyridineacrylonitrile;alpha-(p-Methoxyphenyl)-2-pyridineacrylonitrile;Phenylacetylglycine dimethylamide	0.0011381	0.000141937	1	0.3	0.2	0.42	0.968903	10	6	16
620.278	269.154	Lanceotoxin A;Scilliroside;;Tandutinib (USAN/INN);;Antioside;Bipindoside;Lokundjoside;;Guanethidine sulfate (USAN);;PA(22:0/0:0);;Asclepin;;	0.000379285	0.000173802	1	0.28	0.1	0.46	0.987128	10	8	16
537.342	297.119	Tricaprilin (TG)	0.000238563	8.35896e-05	1	0.28	0.21	0.37	0.974879	10	9	16
517.123	233.296	N-Adenylyl-L-phenylalanine	0.0112299	0.000695797	1	0.28	0.18	0.39	0.987241	10	3	13
503.159	241.923	alpha-L-Rhamnopyranosyl-(1->2)-beta-D-galactopyranosyl-(1->2)-beta- D-glucuronopyranoside;LysoPG(12:0)	0.000238563	3.34559e-06	1	0.27	0.16	0.38	0.993728	10	9	16
482.253	371.02	Dolichyl phosphate D-mannose;Dolichyl b-D-glucosyl phosphate	0.000906449	0.000863285	0.985714	0.27	0.11	0.46	0.946275	10	7	16
487.181	242.327	LysoPG(12:0);11beta-17-Dihydroxy-6alpha-methylpregn-4-ene-3,20-dione";"11beta,17beta-Dihydroxyandrost-4-en-3-one 17-propionate";Neuroprotectin D1;Resolvin D5;15-trans-Neuroprotectin-D1;"10S,17S-DiHDoHE	0.000238563	3.34559e-06	1	0.26	0.15	0.37	0.993176	10	9	16
348.143	241.166	6-(2,5-Dimethoxy-Benzyl)-5-Methyl-Pyrido[2,3-D]Pyrimidine-2,4-Diamine	0.00219965	0.000125839	1	0.26	0.15	0.38	0.989124	10	5	9
285.112	241.691	7,3'-Dihydroxy-4'-methoxy-8-methylflavan;(-)-Sativan;Diphenolic acid;Dimethylstilbestrol;"2,5-Dimethoxystilbene	0.000157052	1.23983e-06	1	0.26	0.16	0.37	0.989497	10	10	16
507.332	290.227	2-deoxy-20-hydroxy-5alpha-ecdysone 3-acetate	0.0112299	0.000750481	1	0.25	0.14	0.38	0.966566	10	3	16
314.11	244.572	Epsilon-(gamma-Glutamyl)-lysine;L-a-glutamyl-L-Lysine;amino-decanoic acid	0.000238563	3.22476e-06	1	0.25	0.17	0.34	0.988132	10	9	16
397.082	243.018	Dityrosine;betaxanthin;6-Prenylnaringenin;(+-)-5-Deoxykievitone;(+)-Galbacin;"2-Dimethylallyl-(6aS,11aS)-3,6a,9-trihydroxypterocarpan";"4-Dimethylallyl-(6aS,11aS)-3,6a,9-trihydroxypterocarpan";Desmethylxanthohumol;8-prenylnaringenin;glyceollidin I;glyceollidin II;O-(2-Acetamido-2-Deoxy-Alpha-D-Galactopyranosyl)-L-Serine	0.000379285	1.23983e-06	1	0.24	0.15	0.34	0.990931	10	8	16
191.107	227.597	Propyl cinnamate;dodecapentaenoic acid	0.000157052	0.000155083	1	0.24	0.07	0.41	0.993646	10	10	16
499.268	290.367	N-palmitoyl tryptophan;1alpha,25-dihydroxy-24-oxo-22-oxavitamin D3hydroxytetracosanoate	0.00467773	2.31574e-05	1	0.23	0.16	0.31	0.981144	10	4	8
143.05	270.643	Naphthol;Naphthalene 1,2-oxide	0.0316864	0.000123416	1	0.23	0.17	0.3	0.967664	10	2	10
295.096	244.596	Dehydrocycloguanandin	0.000157052	3.22476e-06	1	0.22	0.11	0.33	0.988336	10	10	16
267.117	228.499	1-Hexylglycerol;2-Hexylglycerol	0.000379285	0.000344347	1	0.22	0.06	0.39	0.993933	10	8	16
490.324	308.166	N-stearoyl histidine	0.000238563	0.000927763	1	0.21	0.12	0.32	0.951876	10	9	16
424.245	367.816	LysoPE(14:0);Palmitoylglycerone phosphate;;PGF2alpha dimethyl amide;"5,6-DiHETrE-EA";"8,9-DiHETrE-EA";"14,15-DiHETrE-EA";"11,12-DiHETrE-EA";;Cer(d18:1/2:0);N-stearoyl glycine;Sphingosine 1-phosphate	0.000212183	0.000175649	0.99	0.21	0.07	0.37	0.955568	10	10	16
505.314	291.73	Varanic acid	0.0011381	3.34559e-06	1	0.2	0.13	0.27	0.987414	10	6	16
323.128	241.19	DHAP(10:0);Nordihydroguaiaretic acid;"3,3'-Dihydroxyhexestrol";6-Ketoestriol;Enterodiol;nordihydroguaiaretate;hydroxy-tetradecadienoate;Pantetheine	0.000212183	8.35896e-05	0.99	0.2	0.11	0.31	0.967247	10	10	16
328.09	230.585	Betagarin;"6-Hydroxy-2-(4-methoxyphenyl)-5,7-dimethoxy-4H-1-benzopyran-4-one";"2-(4-Hydroxyphenyl)-5,6,7-trimethoxy-4H-1-benzopyran-4-one";"7-Hydroxy-2',4',5'-trimethoxyisoflavone";9-Demethylmunduserone;4-coumaroyl-4'-hydroxyphenyllactate;;Cimifugin;;Trimethoprim;Benlate;"2,4-Diamino-5-(3,4,5-Trimethoxy-Benzyl)-Pyrimidin-1-Ium";;8-Deoxylactucin;Linderane;Hemigossypol;Cyperine;"2,3-Bis(4-hydroxyph…	0.000636299	3.51548e-05	1	0.15	0.07	0.23	0.972235	10	7	16
163.113	227.604	p-tert-Amylphenol;4-n-Pentylphenol;4-Isopentylphenol	0.000636299	1.4197e-05	1	0.14	0.01	0.27	0.988344	10	7	16
327.086	230.594	6-Hydroxy-2-(4-methoxyphenyl)-5,7-dimethoxy-4H-1-benzopyran-4-one";"2-(4-Hydroxyphenyl)-5,6,7-trimethoxy-4H-1-benzopyran-4-one";"7-Hydroxy-2',4',5'-trimethoxyisoflavone;2,3-Bis(4-hydroxyphenyl)-1,2-propanediol";methyl-dodecenoic acid;2-methylene dodecanoic acid;3-n-decyl acrylic acid;Isotridecenoic acid;12-tridecenoic acid;7-tridecenoic acid	0.000157052	2.32906e-05	1	0.12	0.05	0.2	0.97407	10	10	16
